# Supplementary material for: Microbiological Spectrum and Antimicrobial Resistance Patterns in Hand Surgery Infections: A Monocentric Retrospective Study
Source: Pathogens. 2026 Feb 6;15(2):183. doi: 10.3390/pathogens15020183 (PMC12942673; doi:10.3390/pathogens15020183)
Supplement: Supplementary file 1 [file pathogens-15-00183-s001.zip]

Archive with 1 entries (1 files):
- pathogens-4140239-supplementary.pdf
